# Supplementary material for: Large-Scale MoS2 Pixel Array for Imaging Sensor
Source: Nanomaterials (Basel). 2022 Nov 22;12(23):4118. doi: 10.3390/nano12234118 (PMC9739261; doi:10.3390/nano12234118)
Supplement: Supplementary file 1 [file nanomaterials-12-04118-s001.zip]

Archive with 1 entries (1 files):
- nanomaterials-2028436-supplementary.pdf
